# Supplementary material for: Cenozoic climate change and diversification on the continental shelf and slope: evolution of gastropod diversity in the family Solariellidae (Trochoidea)
Source: Ecol Evol. 2013 Mar 4;3(4):887–917. doi: 10.1002/ece3.513 (PMC3631403; doi:10.1002/ece3.513)
Supplement: Supplementary file 4 [file ece30003-0887-SD4.txt]

Solariella segersi
Spectamen 2
Ilanga cf. norfolkensis
Minolia nyssonus
Ilanga gotoi
Clade A sp. 3
Bathymophila 4
Archiminolia 2
Ilanga 10
Zetela 3
Ilanga 9
Ilanga 9
Ilanga biradiatula
Ilanga 5
Ilanga 17
Ilanga discus
Solariella chodon
Ilanga 12
Archiminolia 1
Clade A tenorioi
Ilanga biradiatula
Zetela 3
Ilanga discus
Zetela 3
Ilanga 19
Ilanga 3
Ilanga biradiatula
Bathymophila 5
Bathymophila diadema
Ilanga 10
Ilanga 17
Bathymophila 4
Bathymophila diadema
Clade C sp. 7
Bathymophila 4
Bathymophila diadema
Minolia sp.
Clade C sp. 3
Clade C sp. 8
Bathymophila diadema
Spectamen laevior
Spectamen mutabilis
Clade B sp. 2
Ilanga 4
Spectamen 4
Bathymophila 10
Ilanga cf. norfolkensis
Solariella 3
Bathymophila 4
Ilanga 17
Ilanga 6
Archiminolia 2
Clade A sp. 4
Ilanga 5
Spectamen 4
Ilanga 9
Ilanga 1
Bathymophila diadema
Ilanga 10
Bathymophila 7
Ilanga 5
Solariella 6
Ilanga 1
Ilanga 6
Bathymophila 2
Clade A sp. 1
Solariella affinis
Archiminolia 2
Bathymophila diadema
Ilanga biradiatula
Spectamen philippensis
Clade C sp. 5
Zetela 2
Bathymophila 4
Clade A tenorioi
Ilanga 15
Bathymophila diadema
Ilanga laevissima
Bathymophila 11
Spectamen mutabilis
Spectamen laevior
Minolia nyssonus
Clade A tenorioi
Bathymophila diadema
Ilanga 9
Ilanga 10
Clade A sp. 6
Ilanga discus
Solariella 3
Ilanga 4
Suavotrochus sp.
Clade A tenorioi
Spectamen mutabilis
Bathymophila diadema
Minola punctata
Bathymophila 6
Solariella chodon
Ilanga 17
Ilanga discus
Archiminolia 2
Spectamen 1
Ilanga 17
Ilanga discus
Bathymophila diadema
Bathymophila diadema
Hazuregyra watanabei
Clade B sp. 2
‘Machaeroplax’ delicatus
Clade B sp. 3
Solariella 3
Clade C sp. 4
Clade A sp. 5
Clade A sp. 1
Ilanga 10
Ilanga 9
Clade B sp. 2
Bathymophila 4
Solariella segersi
Bathymophila 1
Ilanga 10
Ilanga cf. norfolkensis
Bathymophila 4
Clade A tenorioi
Clade C sp. 8
Bathymophila diadema
Ilanga cf. norfolkensis
Ilanga 5
Solariella dedonderorum
Zetela 3
Clade C sp. 5
Ilanga 17
Bathymophila 15
Zetela 1
Ilanga 17
Zetela 1
Ilanga 17
Bathymophila cf. callomphala
Bathymophila 1
Bathymophila 2
Solariella 3
Bathymophila 1
Archiminolia 2
Archiminolia 2
Bathymophila 9
Minolia sp.
Bathymophila 4
Ilanga 9
Clade A sp. 1
Zetela 1
Ilanga 10
Ilanga 16
Solariella 4
Zetela 3
Archiminolia 2
Ilanga 10
100
100
100
100
100
100
100
69
100
100
100
100
78
100
100
100
100
100
100
100
91
100
100
100
100
100
100
100
100
100
100
77
90
100
100
83
66
100
100
78
100
100
87
100
100
83
100
100
100
100
100
72
100
100
100
100
100
92
96
73
100
95
96
100
53
100
94
92
67
100
100
100
100
84
100
100
100
100
100
100
100
100
53
100
98
100
100
86
100
-0.4 -0.3 -0.2 -0.1 0.0
1010
1020
1030
1040
1050
Time
likelihood
-0.4 -0.3 -0.2 -0.1 0.0
1
2
5
10
20
50
100
Time
N
ESUs = 65
C.I. = 62-70
T= -0.0087
GMYC COI
n = 155
Ilanga
Clade C
Spectamen
Solariella
Archiminolia
Minolia & Hazuregyra
Zetela
Clade A
Clade B
Bathymophila
–
–
–
–
A
B
C
