# Supplementary material for: Cenozoic climate change and diversification on the continental shelf and slope: evolution of gastropod diversity in the family Solariellidae (Trochoidea)
Source: Ecol Evol. 2013 Mar 4;3(4):887–917. doi: 10.1002/ece3.513 (PMC3631403; doi:10.1002/ece3.513)
Supplement: Supplementary file 5 [file ece30003-0887-SD5.txt]

Bathymophila 1
Bathymophila 1
Bathymophila 1
Bathymophila 9
Bathymophila cf. callomphala
Bathymophila 15
Bathymophila 16
Bathymophila 10
Bathymophila 11
Bathymophila 7
Bathymophila 6
Bathymophila 5
Bathymophila diadema
Bathymophila diadema
Bathymophila diadema
Bathymophila 4
Bathymophila 4
Bathymophila 4
Bathymophila 2
Bathymophila 2
Zetela 3B
Zetela 3B
Zetela 3A
Zetela 2
Zetela 1
Zetela 1
Zetela 1
Clade B sp. 2
Clade B sp. 2
Clade Bsp. 2
Clade B sp. 3
Minolia sp.
Minolia sp.
Minola punctata
Minolia nyssonus 
Hazuregyra watanabei
Clade A sp. 1
Clade A sp. 1
Clade A sp. 1
Clade A sp. 3
Clade A sp. 4
Clade A tenorioi
Clade A tenorioi
Clade A tenorioi
Clade A tenorioi
Clade A sp. 5
Archiminolia 2
Archiminolia 2
Archiminolia 2
Archiminolia 1
Solariella 4
Solariella 4
Solariella 4
Solariella affinis
Solariella segersi
Solariella segersi
Solariella chodon B
Solariella chodon A
Solariella 3
Solariella 3
Solariella 3
Solariella dedonderorum
Spectamen mutabilis
Spectamen mutabilis
Spectamen mutabilis
Spectamen 4
Spectamen laevior
Spectamen 2
Spectamen philippensis
Spectamen philippensis
Spectamen 1
Clade C sp. 5
Clade C sp. 5
Clade C sp. 5
Clade C sp. 8
Clade C sp. 8
Clade C sp. 8
Clade C sp. 2
Clade C sp. 2
Clade C sp. 4
Clade C sp. 7
Clade C sp. 1
Clade C sp. 6
Clade C sp. 3
‘Machaeroplax’ delicatus
Suavotrochus sp.
Ilanga cf. norfolkensis
Ilanga cf. norfolkensis
Ilanga cf. norfolkensis
Ilanga 1
Ilanga 1
Ilanga biradiatula
Ilanga biradiatula
Ilanga biradiatula
Ilanga 3
Ilanga 15
Ilanga laevissima
Ilanga 11
Ilanga 9
Ilanga 9
Ilanga 9
Ilanga 9
Ilanga 9
Ilanga 9
Ilanga 10
Ilanga 10
Ilanga 10
Ilanga gotoi
Ilanga discus
Ilanga discus
Ilanga discus
Ilanga discus
Ilanga 17
Ilanga 17
Ilanga 17
Ilanga 4
Ilanga 5
Ilanga 5
Ilanga 5
Ilanga 16
Ilanga 6
Ilanga 6
Ilanga 12
ESUs = 70
C.I. = 69-71
T= -0.0038
GMYC 3 mt genes
n = 123
100
100
95
100
100
100
98
100
100
100
100
100
100
100
100
82
100
100
100
100
100
100
100
100
100
100
100
100
100
100
100
99
100
100
100
100
100
100
100
98
100
100
100
93
83
99
100
100
100
100
100
99 100
100
100
96
100
100
99
100
100
82
100
100
100100
100
100
100
100
100
100
100
100
100
88
57 100
100
100
70
100
–
–
91
100
100
98
100
100
100
68
99
100
100
98
-0.3 -0.2 -0.1 0.0
1
2
5
10
20
50
100
Time
N
-0.3 -0.2 -0.1 0.0
750
760
770
780
790
Time
likelihood
–
100
Ilanga
Clade C
Spectamen
Solariella
Archiminolia
Minolia + Hazuregyra
Zetela
Clade A
Clade B
Bathymophila
A
B
C
