# Supplementary material for: Cenozoic climate change and diversification on the continental shelf and slope: evolution of gastropod diversity in the family Solariellidae (Trochoidea)
Source: Ecol Evol. 2013 Mar 4;3(4):887–917. doi: 10.1002/ece3.513 (PMC3631403; doi:10.1002/ece3.513)
Supplement: Supplementary file 6 [file ece30003-0887-SD6.txt]

0.2
Cittarium pica
Astralium calcar
Dillwynella sp1
Pseudoliotina springsteeni
Prothalotia lehmanni
Cirsonella extrema
Lirularia iridescens
Liotiidae sp1
Prisogaster niger
Tegula lischkei
Tegula pelliserpentis
Liotina ryukuensis
Calliostoma kiheiziebisu
Stomatia phymotis
Calliostoma ligatum
Callogaza sericata
Antimargarita powelli
Tegula rustica
Tectus niloticus
Rochia conus
Turbo kenwilliamsi
Margarites pupillus
Antimargarita dulcis
Calliostoma akoya
Dillwynella vitrea
100
100
9 9
9 9
100
100
9 7
9 4
100
8 9
100
100
9 9
100
100
100
100
8 9
100
100
100
100
100
9 6
Calliostomatidae
Trochidae
Skeneidae
Margaritidae
Liotiidae
Tegulidae
Turbinidae
Solariellidae
Tectus, Cittarium & Rochia
28S, 16S, 12S & COI
n = 231
